# Supplementary material for: Biomolecular evidence for changing millet reliance in Late Bronze Age central Germany
Source: Sci Rep. 2024 Feb 22;14:4382. doi: 10.1038/s41598-024-54824-0 (PMC10883991; doi:10.1038/s41598-024-54824-0)
Supplement: Supplementary file 1 — Supplementary Information 1. [file 41598_2024_54824_MOESM1_ESM.xlsx]

## Sheet: S1_AMS Dates
Supplementary Table 1. 58 AMS dates from the two archaeological sites (Kuckenburg and Esperstedt) in this study. 45 from humans, 8 from animals and 5 from charred broomcorn millet seeds. Dates were obtained directly from human and animal bones and seeds. Results are presented at a 95.4% probability. MN: Middle Neolithic ; FN: Final Neolithic; EBA: Early Bronze Age; LBA: Late Bronze Age.
Archaeological Site	Individual ID	Archaeological ID	C14 Lab reference	Date BP	Date cal.BCE	Cultural period	References
Kuckenburg	KUC002	HK 6314:2B:1, Grube 2B/2012	MAMS-36967	2826 ± 18	1041 - 918	LBA	This study
	KUC003	HK 10504:2:1, Grube 2/2016	MAMS-29761	2758 ± 22	972 - 834	LBA	This study
	KUC004	HK 10502:4:8, Grube 4/2015 Individual II	MAMS-29766	2724 ± 19	908 - 825	LBA	This study
	KUC006	HK 10504:4:1, Grube 4/2016 Individual I	MAMS-29767	2740 ± 21	923 - 830	LBA	This study
	KUC008	HK 10502:5:1 , Grube 5/2015	MAMS-36965	2764 ± 18	972 - 841	LBA	This study
	KUC009	HK 3128:5:2 , Grube 5/2009 Individual II	MAMS-36969	2792 ± 18	1001 - 902	LBA	This study
	KUC010	HK 2007:45583, 71, 86, 85, 80, 87, 84, Grube 12/2007 Individual I	MAMS-36971	2764 ± 18	973 - 840	LBA	This study
	KUC012	HK 3128:16:1, Grube 16/2009	MAMS-36970	2715 ± 18	902 - 819	LBA	This study
	KUC013	HK 3128:20:10, Grube 20/2009 Individual I	MAMS-31903	4455 ± 25	3332 - 3022	MN	This study
	KUC015	HK 2007:45680, 69, 77, 78, Grube 30/2007	MAMS-36972	2786 ± 18	1002 - 857	LBA	This study
	KUC017	HK 2007:45730, 32, Grube 41/2007	MAMS-36964	2783 ± 18	999 - 855	LBA	This study
	KUC018	HK 2007:45733, Grube 42/2005	MAMS-36968	2753 ± 18	967 - 836	LBA	This study
	KUC020	HK 11498:3A:2, Grube 3A/2017	MAMS-33398	4770 ± 32	3640 - 3385	MN	This study
	KUC021	HK 11498:8:5, Grube 8/2017 Individual I	MAMS-36963	2725 ± 18	908 - 826	LBA	This study
	KUC022	HK 11498:39:1, Grube 39/2018 Individual III	MAMS-47234	2726 ± 22	913 - 816	LBA	This study
	KUC023	HK 11498:39:2, Grube 39/2018 Individual VI	MAMS-47237	2738 ± 22	924 - 822	LBA	This study
	KUC024	HK 11498:39:3, Grube 39/2018 Individual IV	MAMS-47235	2750 ± 22	971 - 827	LBA	This study
	KUC025	HK 11498:39:10, Grube 39/2018 Individual V	MAMS-47236	2691 ± 23	899 - 806	LBA	This study
	KUC026	HK 11498:39:11, Grube 39/2018 Individual I	MAMS-47232	2583 ± 22	806 - 766	LBA	This study
	KUC027	HK 11498:39:12, Grube 39/2018 Indivudal II	MAMS-47233	2738 ± 22	925 - 822	LBA	This study
	KUC028	HK 11498:39:13, Grube 39/2018 Individual VIII	MAMS-47239	2709 ± 23	902 - 811	LBA	This study
	BEF.36	HK 15045:36:1, BEF.36/2021	MAMS-56824	3003 ± 23	1379 - 1128	LBA	This study
Esperstedt	ESP033	HK 2004: 22054, BEF 6130	MAMS-59476	3521 ± 25	1929 - 1751	EBA	This study
	ESP034	HK 2004: 22527, BEF 6148	MAMS-57255	3518 ± 25	1925 - 1751	EBA	This study
	ESP036	HK 2004: 22558, BEF 685	MAMS-57256	2783 ± 24	1006 - 840	LBA	This study
	ESP037	HK 2004: 21980, BEF 6667	MAMS-57257	3880 ± 25	2464 - 2239	FN	This study
	ESP038	HK 2004: 21992, BEF 2148	MAMS-59477	3030 ± 25	1393 - 1211	LBA	This study
	ESP039	HK 2004:23806, BEF 2085	MAMS-57258	3056 ± 24	1406 - 1231	LBA	This study
	ESP040	HK 2004: 21685, BEF 2137	MAMS-59478	2965 ± 25	1267 - 1056	LBA	This study
	ESP041	HK 2004. 21441, BEF 252	MAMS-57259	2738 ± 24	927 - 819	LBA	This study
	ESP042	HK 2004: 23584, BEF 2195	MAMS-57260	2973 ± 24	1281 - 1112	LBA	This study
	ESP043	HK 2004: 22539, BEF 2175	MAMS-57261	2964 ± 24	1266 - 1056	LBA	This study
	ESP044	HK 2004: 21683, BEF 2124	MAMS-57262	2998 ± 24	1376 - 1126	LBA	This study
	ESP045	HK 2004: 21585, BEF.2031	Erl-7496	3051 ± 50	1324 - 1260	LBA	Previously published ( Meller and Dresely 2007)
	ESP046	HK 2004: 21702, BEF.2051	MAMS-59479	3004 ± 26	1381 - 1127	LBA	This study
	ESP047	HK 2004: 21420, BEF.223	MAMS-57263	4152 ± 26	2875 - 2630	FN	This study
	ESP051	HK 2004:22517, BEF 2692	MAMS-59481	2985 ± 25	1370 - 1121	LBA	This study
	ESP052	HK 2004:22058, BEF 2153	MAMS-59482	3020 ± 25	1388 - 1133	LBA	This study
	ESP053	HK 2005: 1309, BEF.963	MAMS-57264	3782 ± 25	2293 - 2136	EBA	This study
	ESP054	HK 2005: 1308, BEF.957	MAMS-57265	3874 ± 25	2462 - 2235	FN	This study
	ESP055	HK 2004: 22053, BEF.6138	MAMS-59483	3585 ± 26	2026 - 1830	EBA	This study
	ESP056	HK 2004: 21801, BEF.6618	MAMS-57266	3559 ± 25	2014 - 1776	EBA	This study
	ESP057	HK 2005:871, BEF 2712	MAMS-59484	3034 ± 26	1396 - 1212	LBA	This study
	ESP058	HK 2004: 21727, BEF.2136	MAMS-59485	2999 ± 25	1377 - 1127	LBA	This study
	ESP059	HK 2004:21707, BEF.2123	MAMS-57267	2955 ± 24	1260 - 1055	LBA	This study
Animals	Dog (Canis lupus familiaris)	HK 2004:24174i, BEF 6643	MAMS-60502	3022 ± 18	1384 - 1212	LBA	This study
	Pig (Sus scrofa domesticus)	HK 2004:24174i, BEF 6643	MAMS-60503	3006 ± 18	1377 - 1132	LBA	This study
	Sheep (Ovis aries)	HK 2004:24174i, BEF 6643	MAMS-60504	3111 ± 19	1434 - 1302	LBA	This study
	Horse (Equus caballus)	HK 2004:23726k, BEF 6534	MAMS-60506	2975 ± 19	1263 - 1123	LBA	This study
	Goat (Capra aegagrus hircus)	HK 2004:21241h, BEF 448	MAMS-60507	2773 ± 18	987 - 837	LBA	This study
	Cattle (Bos taurus)	11498:39:1	MAMS-47232	2583 ± 22	806 - 766	LBA	This study
	Pig (Sus scrofa domesticus)	10504:2:15	MAMS-29761	2758 ± 22	972 - 834	LBA	This study
	Dog (Canis lupus familiaris)	10504:4:3	MAMS-29767	2740 ± 21	908 - 825	LBA	This study
Broomcorn millet seeds (Panicum miliaceum)	DA-KHB1122-027	14165-27-3	OS-170793	2730 ± 20	914 - 820	LBA	This study
	DA-KHB1122-002	4479735	OS-170794	2980 ± 20	1271 - 1122	LBA	This study
	DA-KHB1122-042	15045-42-6	OS-170795	2990 ± 20	1366 - 1126	LBA	This study
	DA-KBH1122-012	45554-12-120	OS-170861	2780 ± 25	1006 - 836	LBA	This study
	DA-KBH1122-052	15045-52-2	OS-170862	2960 ± 30	1265 - 1054	LBA	This study
References
Meller, Harald, and Veit Dresely. 2007. Archäologie in Sachsen-Anhalt / Archäologie auf der Überholspur: Ausgrabungen an der A 38. 1st ed. Landesamt f. Denkmalpflege u. Archäologie Sachsen-Anhalt.

## Sheet: S2_Isotopes_Overview
Supplementary Table 2. Human and animal stable isotope values (from collagen and enamel) from Kuckenburg and Esperstedt.
Archaeological site	Individual ID	Archaeological ID	Species	Age at death	Anthropological Sex (M = male, F =female, PM =Probable male, PF =Probable female)	Sample for δ13C & δ15N (collagen)	δ13C(‰)(VPDB)	δ15N(‰)(AIR)	%C	%N	C:N (2.9-3.5)	Collagen yield (%)	norm 13C	Sample for 13C enamel
Kuckenburg	KUC001	HK 6314:2A:3, Grube 2A/2012	Homo sapiens	infans I (2-3 years)	-	Rib	-20.83	10.84	45.0579	16.5104	3.18391	20.69	-12.0446	M1
	KUC002	HK 6314:2B:1, Grube 2B/2012	Homo sapiens	infans II to juvenile (11-15 years)	-	Rib	-19.54	8.55	45.0536	16.2507	3.23448	4.91	-12.2287	M2 (37)
	KUC003	HK 10504:2:1, Grube 2/2016	Homo sapiens	infans II (8-10 years)	-	Rib	-19.6	9.5	40.5803	14.6973	3.2	7.3	-	-
	KUC004	HK 10502:4:8, Grube 4/2015 Individual II	Homo sapiens	early adult - late adult (25-35 years)	F	Rib	-19.2	8.6	40.5918	14.9696	3.2	13.4	-12.2287	M2 (47)
	KUC005	HK 10502:4:7, Grube 4/2015 Individual I	Homo sapiens	infans I-II (6-7 years)	-	Rib	-21.38	8.47	44.8995	16.3894	3.19613	16.78	-11.9908	M1 (36)
	KUC006	HK 10504:4:1, Grube 4/2016 Individual I	Homo sapiens	juvenile - early adult (18-25 years)	-	Rib	-19.33	10.19	44.3178	15.7141	3.2903	11.47	-	-
	KUC007	HK 10502:4:9, Grube 4/2015 Individual III	Homo sapiens	infans I (4-5 years)	-	Rib	-20.5	9.14	43.1768	15.8208	3.18397	19.52	-12.42	M1 or M2
	KUC008	HK 10502:5:1 , Grube 5/2015	Homo sapiens	infans II (11-12 years)	-	Rib	-20.5	6.9	38.4587	14.1202	3.2	11.3	-	-
	KUC009	HK 3128:5:2, Grube 5/2009 Individual II	Homo sapiens	infans I (5-6 years)	-	Rib	-20.95	8.17	45.0972	16.5825	3.17282	20.29	-11.2265	M1
	KUC010	HK 2007:45583, 71, 86, 85, 80, 87, 84, Grube 12/2007 Individual I	Homo sapiens	infans II (12-15 years)	-	Rib	-19.1	8.6	31.3758	11.4863	3.2	13.5	-	-
	KUC011	HK 2007:45594, 70, 93, 96, Grube 12/2007 Individual II	Homo sapiens	juvenile (15-18 years)	M	Rib	-20.21	9.74	43.8384	15.9713	3.2023	7.16	-11.1201	M3 (28)
	KUC012	HK 3128:16:1, Grube 16/2009	Homo sapiens	juvenile - early adult (17-25 years)	M	Rib	-17.5	9.5	29.8828	10.9841	3.2	14.5	-10.2	M2 (47)
	KUC013	HK 3128:20:10, Grube 20/2009 Individual I	Homo sapiens	senilis (>60 years)	M	Rib	-21.3805	10.6633	41.5799	14.9598	3.24269	11	-	-
	KUC014	HK 3128:20:11, Grube 20/2009 Individual II	Homo sapiens	late mature - senilis (>50 years)	PF	Rib	-21.1349	10.0892	43.4949	15.7568	3.22044	10.75	-	-
	KUC015	HK 2007:45680, 69, 77, 78, Grube 30/2007	Homo sapiens	juvenile (15-18 years)	PF	Rib	-19.4	9.4	23.135	8.45307	3.2	5.3	-12.3045	M3 (48)
	KUC016	HK 2007:45700, Grube 35/2007	Homo sapiens	early - late mature (45-55 years)	F	Long bone	-19.07	8.83	44.0589	15.8847	3.23595	15.94	-	-
	KUC017	HK 2007:45730, 32, Grube 41/2007	Homo sapiens	juvenile (15-18 years)	-	Rib	-19.4	9.1	43.5652	15.8995	3.2	8.6	-	-
	KUC018	HK 2007:45733, Grube 42/2005	Homo sapiens	infans II (8-11 years)	-	Rib	-19.4	9.2	44.7191	16.2487	3.2	19.6	-	-
	KUC019	HK 11498:8:6, Graben 8/2017 Individual II	Homo sapiens	infans I (1 Year +- 4 Month)	-	Rib	-19.9332	13.27	37.2276	13.2774	3.27113	2.45	-	-
	KUC020	HK 11498:3A:2, Grube 3A/2017	Homo sapiens	frühmatur - senil (over 40 years)	PF	Rib	-20	8.30929	44.5154	16.0486	3.2	14.1	-	-
	KUC021	HK 11498:8:5, Grube 8/2017 Individual I	Homo sapiens	late adult-mature (35-50 years)	M	Rib	-18.7	11.2	43.9038	15.6682	3.3	5.7	-11.0508	M2 (27)
	KUC022	HK 11498:39:1, Grube 39/2018 Individual III	Homo sapiens	early mature (40-50 years)	M	-	NA (only enamel available)					-	-11.3536	M3 (48)
	KUC023	HK 11498:39:2, Grube 39/2018 Individual VI	Homo sapiens	infans I-II (6 +- 2 years)	-	-						-	-10.8766	M2 (27)
	KUC024	HK 11498:39:3, Grube 39/2018 Individual IV	Homo sapiens	late adult (35-40 years)	PM	-						-	-13.3429	M1 (16)
	KUC025	HK 11498:39:10, Grube 39/2018 Individual V	Homo sapiens	late adult (40-50 years)	PM	-						-	-11.3086	M1 (16)
	KUC026	HK 11498:39:11, Grube 39/2018 Individual I	Homo sapiens	infans II (8 +- 2 years)	-	-						-	-11.9917	PM2 (35)
	KUC027	HK 11498:39:12, Grube 39/2018 Indivudal II	Homo sapiens	late adult (30-40 years)	F	-						-	-10.892	M1 (26)
	KUC028	HK 11498:39:13, Grube 39/2018 Individual VIII	Homo sapiens	early adult (20-25 years)	F	-						-	-10.8804	M1 (26)
	BEF.36	HK 15045:36:1, BEF.36/2021	Homo sapiens	-	-	Rib	-16.9321	11.3425	41.6507	15.2454	3.18736	6.98	-	-
	Pig	HK 3128.11.2	Sus domesticus	adult	-	Rib	-22.77	6.95	46.0216	16.8792	3.18095	15.39	-	-
	Cow	HK 2007.45371	Bos taurus	adult	-	Rib	-23.16	8.17	46.1504	16.776	3.20947	16.25	-	-
	Cow	HK 11498.39.1	Bos taurus	adult	-	Rib	-22.61	8.82	45.9552	16.7346	3.2038	17.43	-	-
	Pig	HK 10504.2.15	Sus domesticus	adult	-	Rib	-23.81	6.49	46.4141	16.9443	3.19576	16.98	-	-
	Cow	HK 10502.11.2	Bos taurus	adult	-	Tibia	-24.49	5.35	44.8857	16.1672	3.23907	6.67	-	-
	Sheep/Goat	HK 10502.11.2 fem	Ovis aries or Capra hircus	adult	-	Femur	-21.89	8.62	36.6214	13.2029	3.23602	6.94	-	-
	Horse	HK 10502.8.3	Equus caballus	adult	-	Rib	-22.69	1.68	36.9977	13.221	3.26481	10.31	-	-
	Dog	HK 10504.4.3	Canis lupus familiaris	adult	-	Metatarsal	-20.98	8.8	43.7719	15.6818	3.25646	2.53	-	-
	Pig	HK 10504.2.10	Sus domesticus	adult	-	Rib	-23.14	6.77	43.9864	16.1617	3.17525	17.99	-	-
	Sheep/Goat	HK 13197.0001.00030	Ovis aries or Capra hircus	adult	-	Rib	-23.32	6.26	46.3081	16.7367	3.228	9.54	-15.7	Tooth (not identified)
	Sheep/Goat	HK 2007.45476	Ovis aries or Capra hircus	adult	-	-	-	-	-	-	-	-	-12.6	Tooth (not identified)
	Sheep/Goat	HK 3128.12.3	Ovis aries or Capra hircus	adult	-	-	-	-	-	-	-	-	-11.2	Tooth (not identified)
	Cow	HK 11498.39.41	Bos taurus	adult	-	-	-	-	-	-	-	-	-10.9	Tooth (not identified)
	Cow	HK 13197.0001.00030 BT	Bos taurus	adult	-	-	-	-	-	-	-	-	-17.2	Tooth (not identified)
	Hamster	HK 2007.45374	Cricetus cricetus	adult	-	-	-	-	-	-	-	-	-9.5	Tooth (not identified)
Esperstedt	ESP033	HK 2004:22054, BEF 6130	Homo sapiens	infans II	PM	Rib	-20.2508	11.9402	44.1569	16.1904	3.18191	12.35	-12.9113	M2 (47)
	ESP034	HK 2004:22527, BEF 6148	Homo sapiens	frühadult	PM	Rib	-20.0621	11.2126	43.4774	15.8046	3.20943	5.62	-13.0799	M3 (48)
	ESP035	HK 2004:21470, BEF 509	Homo sapiens	spätjuvenil- frühadult	F	Rib	-19.4305	9.66727	43.9147	15.9952	3.20307	16.41	-11.9723	M2 (37)
	ESP036	HK 2004:22558, BEF 685	Homo sapiens	infans I- II	PF	Skull fragment	-18.747	9.16013	40.3535	14.5511	3.23543	7.91	-10.3612	M2 (37)
	ESP037	HK 2004:21980, BEF 6667	Homo sapiens	infans II	PF	Rib	-18.8994	10.0789	43.6897	15.8568	3.21448	15.03	-11.5175	M1 (16)
	ESP038	HK 2004:21992, BEF 2148	Homo sapiens	adult	PF	Long bone	-14.0027	10.2101	43.4523	15.5635	3.25725	20.5	-	-
	ESP039	HK 2004:23806, BEF 2085	Homo sapiens	adult	-	Ulna	-15.1003	10.8111	44.7049	16.0643	3.2467	13.29	-	-
	ESP040	HK 2004:21685, BEF 2137	Homo sapiens	infans II	PF	Rib	-15.7475	10.0491	41.3698	14.7775	3.2661	7.44	-6.29921	M1 (16)
	ESP041	HK 2004:21441, BEF 252	Homo sapiens	frühadult- adult	M	Tibia	-19.0852	9.95637	45.087	16.6319	3.16269	12.83	-12.2613	M3
	ESP042	HK 2004:23584, BEF 2195	Homo sapiens	adult -senil	-	Skull fragment	-15.9934	10.5508	43.8977	16.26	3.1497	14.54	-	-
	ESP043	HK 2004:22539, BEF 2175	Homo sapiens	adult	-	Long bone	-15.4209	9.82368	45.1549	16.5815	3.17707	9.33	-6.31446	M2 (37)
	ESP044	HK 2004:21683, BEF 2124	Homo sapiens	infans I	PF	Rib	-14.902	10.4916	46.0645	16.7865	3.20149	19.36	-	-
	ESP045	HK 2004:21585, BEF.2031	Homo sapiens	spätadult- senil	F	Rib	-15.0603	9.48798	36.133	12.955	3.25397	18.73	-6	M3 (18)
	ESP046	HK 2004:21702, BEF.2051	Homo sapiens	infans I bis infans II	-	Long bone	-14.2562	10.2711	43.8754	15.7022	3.25992	18.63	-	-
	ESP047	HK 2004:21420, BEF.223	Homo sapiens	infans II	PM	Rib	-19.6541	10.6327	43.6925	16.0507	3.17584	13.32	-13.9154	M1 (26)
	ESP048	HK 2004:22059, BEF 2192	Homo sapiens	adult- senil	PF	Rib	-15.7147	9.91108	44.4821	16.2451	3.19454	14.07	-	-
	ESP049	HK 2005:1655, BEF 2726	Homo sapiens	adult -senil	PM	Long bone	-15.131	11.0237	40.8594	14.7708	3.22727	11.41	-	-
	ESP051	HK 2004:22517, BEF 2692	Homo sapiens	adult -senil	PM	Long bone	-15.3314	9.9725	45.3372	16.713	3.16481	12.36	-	-
	ESP052	HK 2004:22058, BEF 2153	Homo sapiens	adult -senil	-	Long bone	-16.7538	10.2861	44.4354	16.22	3.19613	8.54	-	-
	ESP053	HK 2005:1309, BEF.963	Homo sapiens	infans I	-	Long bone	-20.167	9.47433	42.8798	14.8939	3.35886	6.01	-	-
	ESP054	HK 2005:1308, BEF.957	Homo sapiens	neonat- infans I	-	Rib	-19.4012	11.284	44.4875	16.3209	3.18009	8.5	-11.2455	M2 (47)
	ESP055	HK 2004:22053, BEF.6138	Homo sapiens	frühadult	M	Rib	-19.8189	11.5612	46.9732	17.1064	3.2036	18.21	-12.9511	M3 (38)
	ESP056	HK 2004:21801, BEF.6618	Homo sapiens	adult	F	Rib	-19.7303	11.3924	39.5286	14.2464	3.23708	7.27	-11.4052	M3 (48)
	ESP057	HK 2005:871, BEF 2712	Homo sapiens	adult -senil	-	Skull fragment	-19.3652	7.67355	41.8045	14.6175	3.33653	5.05	-	-
	ESP058	HK 2004:21727, BEF.2136	Homo sapiens	früadult	M	Rib	-14.4207	9.73593	44.6884	16.0924	3.23981	14.3	-5.19377	M2 (47)
	ESP059	HK 2004:21707, BEF.2123	Homo sapiens	infans II	PF	Rib	-16.1537	10.8514	44.7468	15.8626	3.29105	15.37	-8.66645	M1 (46)
	ESP060	HK 2004:21519, BEF 2038	Homo sapiens	infans II	-	Rib	-16.7706	10.3992	43.9318	15.9086	3.22177	7.52	-8.44586	M1 (36)
	ESP061	HK 2004:21839,BEF 2682	Homo sapiens	adult	-	Long bone	-16.5127	9.94385	44.7006	16.0931	3.24057	7.66	-	-
	ESP062	HK 2005:1601, BEF 2747	Homo sapiens	-	-	Long bone	-16.9063	10.322	41.4176	15.0562	3.20933	10.07	-	-
	ESP063	HK 2004:21800, BEF 6593	Homo sapiens	frühadult- adult	M	Rib	-19.073	10.8168	44.4902	16.3915	3.16659	11.24	-	-
	ESP064	HK 2004:23808, BEF 2012	Homo sapiens	adult- senil	-	Long bone	-16.2423	10.0783	43.5146	15.3318	3.31122	11.55	-	-
	BEF 448 sheep	HK 2004:21241h, BEF 448	Ovis aries	-	-	Mandible	-19.92	7.04	32.2549	12.2111	3.08168	8.43	-	-
	BEF 6643 sheep2	HK 2004:24174i, BEF 6643	Ovis aries	-	-	Long bone	-20.32	7.88	42.196	15.6669	3.14221	3.53	-	-
	BEF 6643 pig	HK 2004:24174i, BEF 6643	Sus domesticus	-	-	Mandible	-20.36	7.79	22.6409	8.34466	3.16543	6.06	-	-
	BEF 6534 pig	HK 2004:23726k, BEF 6534	Sus domesticus	-	-	Mandible	-19.94	7.74	43.5029	15.9987	3.17235	13.46	-	-
	BEF 6643 cattle2	HK 2004:24174i, BEF 6643	Bos taurus	-	-	Long bone	-20.83	7.02	43.0785	15.7385	3.19332	10.25	-	-
	BEF 6643 cattle	HK 2004:24174i, BEF 6643	Bos taurus	-	-	Astragalus	-20.14	6.27	42.1025	15.3938	3.19087	7.79	-	-
	BEF 448 goat	HK 2004:21241h, BEF 448	Capra hircus	-	-	Mandible	-20.26	7.3	40.026	14.9272	3.12832	5.14	-	-
	BEF 6643 sheep	HK 2004:24174i, BEF 6643	Ovis aries	-	-	Tibia	-20.01	7.26	43.5133	15.9888	3.17506	9.42	-	-
	BEF 6643 horse	HK 2004:24174i, BEF 6643	Equus caballus	-	-	Mandible	-21.23	7.75	36.0973	13.0296	3.23215	6.25	-	-
	BEF 6534 Bos	HK 2004:23726k, BEF 6534	Bos taurus	-	-	Metatarsal	-20.74	7.28	43.7409	15.7373	3.24269	5.96	-	-
	BEF 6534 sheep	HK 2004:23726k, BEF 6534	Ovis aries	-	-	Mandible	-19.89	7.98	42.8764	15.3101	3.26728	18.16	-	-
	BEF 6643 dog	HK 2004:24174i, BEF 6643	Canis lupus familiaris	-	-	Mandible	-14.75	9.59	41.6025	14.888	3.26009	3.85	-	-

## Sheet: S3_Statistical tests
Supplementary Table 3. Statistical tests performed in this study.
1.Kruskal-Wallis rank sum test data - Humans
	Kruskal-Wallis chi-squared	df	p-value
d13c_vpdb by period	36.871	4	1.915e-07	SIGNIFICANT
d15n_air by period	16.353	4	0.00258	SIGNIFICANT
d13c_enamel_vpdb by period	15.532	3	0.001414	SIGNIFICANT
2. Dunn (1964) Kruskal-Wallis multiple comparison p-values adjusted with the Bonferroni method.
d13c_vpdb by period	Comparison	Z	p-value	Adjusted p-value
	EBA - LBA early	-3.65524	0.000256937	0.00256937	SIGNIFICANT
	EBA - LBA late	-0.896392	0.370043	1
	LBA early -LBA late	4.84264	1.28123e-06	1.28123e-05	SIGNIFICANT
	EBA - FN	-0.73405	0.462918	1
	LBA early - FN	3.01929	0.0025337	0.025337	SIGNIFICANT
	LBA late - FN	-0.00682024	0.994558	1
	EBA - MN	0.551409	0.581354	1
	LBA early -MN	3.91383	9.08438e-05	0.000908438	SIGNIFICANT
	LBA late - MN	1.47464	0.140309	1
	FN - MN	1.25095	0.210954	1
d15n_air by period	Comparison	Z	p-value	Adjusted p-value
	EBA - LBA early	2.26444	0.0235472	0.235472
	EBA - LBA late	3.70857	0.000208434	0.00208434	SIGNIFICANT
	LBA early - LBA late	2.50578	0.0122182	0.122182
	EBA - FN	1.96959	0.0488853	0.488853
	LBA early - FN	0.161917	0.871371	1
	LBA late - FN	-1.41063	0.158354	1
	EBA - MN	2.20479	0.0274689	0.274689
	LBA early - MN	0.716563	0.473644	1
	LBA late - MN	-0.549655	0.582556	1
	FN - MN	0.496639	0.619444	1
d13c_enamel_vpdb by period	Comparison	Z	p-value	Adjusted p-value
	EBA - LBA early	-3.60077	0.000317278	0.00190367	SIGNIFICANT
	EBA - LBA late	-1.46478	0.142981	0.857886
	LBA early - LBA late	2.95719	0.00310456	0.0186274	SIGNIFICANT
	EBA - FN	-0.810185	0.417834	1
	LBA early - FN	2.71326	0.00666258	0.0399755	SIGNIFICANT
	LBA late - FN	0.47251	0.636563	1
3.Spearman's rank correlation rho between periods - Kuckenburg	period	estimate	statistic	p-value	method
	LBA late	0.251	726	0.316	Spearman's rank correlation rho
	MN	-1	8	0.333	Spearman's rank correlation rho
4.Spearman's rank correlation rho between periods - Esperstedt	period	estimate	statistic	p-value	method
	LBA late	-0.5	6	1	Spearman's rank correlation rho
	LBA early	0.0569	1075	0.817	Spearman's rank correlation rho
	EBA	-0.4	14	0.75	Spearman's rank correlation rho
	FN	0.5	10	0.45	Spearman's rank correlation rho
